# Supplementary material for: High-resolution genetic mapping of allelic variants associated with cell wall chemistry in Populus
Source: BMC Genomics. 2015 Jan 23;16(1):24. doi: 10.1186/s12864-015-1215-z (PMC4307895; doi:10.1186/s12864-015-1215-z)
Supplement: Additional file 9: — Primer list. [file 12864_2015_1215_MOESM9_ESM.xlsx]

## Sheet: Sheet1
Additional File 9. Primers used for promoter and cDNA cloning and quantitative PCR.
For promoter reporter
PtrCesA8P-PstI-F	Potri.011G069600 F	caaCTGCAG GAATCCTGCATTTG
PtrCesA8P-SmaI-R	Potri.011G069600 R	caaCCCGGG GCTGATTACCACTTC
PtrGT43B-PstI-F	Potri.016G086400 F	caaCTGCAG ATATTCTCAACACTATAG
PtrGT43B-SmaI-R	Potri.016G086400 R	caaCCCGGG GCTAAACCCCTCA
PtrCcoAOMT1-PstI-F	Potri.009G099800 F	caaCTGCAG TGTAGCTTACTTAGTTAG
PtrCcoAOMT1-SmaI-R	Potri.009G099800 R	caaCCCGGG GTGTATATCTTCTAATTAAACTAC
For cDNA cloning
Protein kinase	Potri.014G142700 F	CACCATGGAGGAGACACGAGATGATTC
	Potri.014G142700 R	TCAGCAAGATGTGTACTCGCAAT
Angustifolia CtBP transcrption factor	Potri.014G089400 F	CACCATGAGCGCCACGACTACC
	Potri.014G089400 R	CTAATCTAGCCAACGAGTAACACC
Kanadi transcription factor	Potri.014G037200 F	CACCATGTTCTCAAGTTCAAAACACATAAT
	Potri.014G037200 R	TTAACACTTGAGAAGGGTTAGCTCAT
Cas1p-like	Potri.010G148500 F	CACCATGCAGATCTTATTTCCTGTTACTCG
	Potri.010G148500 R	TCAAACCTGTAAATTTAGAGTATCAGC
For quantitative PCR
PtrCesA8-qF	Potri.011G069600 F	GGGTCGCCAAAACCGAACACCA
PtrCesA8-qR	Potri.011G069600 R	TCCAATTTCCGAAGGTTTAGCCCCA
PtrGT43B-qF	Potri.016G086400 F	GTCGCCCTTCTTCAGTCCAGCA
PtrGT43B-qR	Potri.016G086400 R	ACAGTCCTCTGGTGGGATTCCCT
PtrCCoAOMT1-qF	Potri.009G099800 F	ACGTCAGCGATGCCTCAGGGA
PtrCCoAOMT1-qR	Potri.009G099800 R	GGAGGCTGGACCGGCTACCA
PtrUBQ-qF	Potri.001G418500 F	ACTCCACTTGGTGCTCCGTTTGAGG
PtrUBQ-qR	Potri.001G418500 R	AGTCTCTGCTGGTCTGGTGGGATACCCT
